# Supplementary material for: Targeted Next-Generation Sequencing of Thymic Epithelial Tumours Revealed Pathogenic Variants in KIT, ERBB2, KRAS, and TP53 in 30% of Thymic Carcinomas
Source: Cancers (Basel). 2022 Jul 12;14(14):3388. doi: 10.3390/cancers14143388 (PMC9324890; doi:10.3390/cancers14143388)
Supplement: Supplementary file 1 [file cancers-14-03388-s001.zip]

Archive with 6 entries (6 files):
- Szpechcinski_Szolkowska - NGS analysis of 53 thymic epithelial tumors - Figure S1.pdf
- Szpechcinski_Szolkowska - NGS analysis of 53 thymic epithelial tumors - Figure S2.pdf
- Szpechcinski_Szolkowska - NGS analysis of 53 thymic epithelial tumors - Figure S3.pdf
- Szpechcinski_Szolkowska - NGS analysis of 53 thymic epithelial tumors - Table S1.pdf
- Szpechcinski_Szolkowska - NGS analysis of 53 thymic epithelial tumors - Table S2.pdf
- Szpechcinski_Szolkowska - NGS analysis of 53 thymic epithelial tumors - Table S3.pdf
